# Supplementary material for: Expression levels and stoichiometry of Hnf1β, Emx2, Pax8 and Hnf4α influence direct reprogramming of induced renal tubular epithelial cells
Source: Cell Regen. 2024 Sep 30;13:19. doi: 10.1186/s13619-024-00202-0 (PMC11442758; doi:10.1186/s13619-024-00202-0)
Supplement: Supplementary file 2 — Supplementary Material 2: Table S1: Raw data for the percentage of GFP+ cells at 2 weeks and 3 weeks of reprogramming in H1E/H4P, H1H4/EP, and H1P/H4E. [file 13619_2024_202_MOESM2_ESM.xlsx]

## Sheet: Sheet1
Supplementary Table 1: Raw data for the percentage of GFP+ cells at 2 weeks and 3 weeks of reprogramming in H1E/H4P, H1H4/EP, and H1P/H4E.
	Sample	2 week			3 week
	Ctr	0	0	0	0	0	0
	H1E/H4P	15.5	12.3	20.3	29.9	24.8	39.8
	H1H4/EP	10.8	6.86	12.7	16.9	16.9	18.9
	H1P/H4E	5.59	5.75	7.38	8.39	6.22	13.7
