# Supplementary material for: Expression levels and stoichiometry of Hnf1β, Emx2, Pax8 and Hnf4α influence direct reprogramming of induced renal tubular epithelial cells
Source: Cell Regen. 2024 Sep 30;13:19. doi: 10.1186/s13619-024-00202-0 (PMC11442758; doi:10.1186/s13619-024-00202-0)
Supplement: Supplementary file 3 — Supplementary Material 3: Table S2: Primer sequences for RT-qPCR. [file 13619_2024_202_MOESM3_ESM.xlsx]

## Sheet: Sheet1
Supplementary Table 2: Primer sequences for RT-qPCR.
	Gene	Primer Sequences (5′–3′)
	Hnf1a Forward	GACCTGACCGAGTTGCCTAAT
	Hnf1a Reverse	CCGGCTCTTTCAGAATGGGT
	Pax2 Forward	AAGCCCGGAGTGATTGGTG
	Pax2 Reverse	CAGGCGAACATAGTCGGGTT
	Lhx1 Forward	CCCATCCTGGACCGTTTCC
	Lhx1 Reverse	CGCTTGGAGAGATGCCCTG
	Cdh1 Forward	AAGTACATCCTCTATTCTCA
	Cdh1 Reverse	ATTCTGATCTGTCACTGT
	Cdh6 Forward	GCAACGGAGATTAATAACC
	Cdh6 Reverse	TCATAGAACTCAGCAAACT
	Cdh16 Forward	ATACCAACTACAGGTCAC
	Cdh16 Reverse	GTCATTCTCATCTTTCACAT
	Trpv4 Forward	GCCGATTGAAGACTTTGAGG
	Trpv4 Reverse	CTACGGCACTTACCGTCACC
	Slc17a1 Forward	CCAAGGACCACCCGTATATGA
	Slc17a1 Reverse	CTTTGATTGGCAGGGATTGTCT
	Slc6a18 Forward	TGCTTTGCCTGTTTCCTCTCA
	Slc6a18 Reverse	ATGTCATCACAGAACCGTTTCAT
	Lrp2 Forward	ACACTTGTGGGCATTCTC
	Lrp2 Reverse	GCAGTCATTATCACCATCAC
	Endogenous Hnf1β Forward	GGAAGTCCAGCAACCAGACA
	Endogenous Hnf1β Reverse	CGGGAACGGCTTATCTGAGG
	Endogenous Emx2 Forward	GGTGGAGAATTGCTACCAAGC
	Endogenous Emx2 Reverse	GCGTCACTGCTCTGATTCCC
	Endogenous Hnf4α Forward	GGGTAAGGCAGAGGGTAGGA
	Endogenous Hnf4α Reverse	GATGCTTTCCCAATGACGGC
	Endogenous Pax8 Forward	GCCACAGCCTTTGACCATCT
	Endogenous Pax8 Reverse	CTGTCTCAGGCCAAGTCCTC
	CDH16 Forward	AGAATGACAACGTGCCTATCTG
	CDH16 Reverse	GCTGACAGTCTAGTCACTTCAGT
	EPCAM Forward	ATAACCTGCTCTGAGCGAGTG
	EPCAM Reverse	TGCAGTCCGCAAACTTTTACTA
	GGT1 Forward	CTGGGGAGATCCGAGGCTAT
	GGT1 Reverse	GATGACGGTCCGCTTGTTTTC
	HNF1A Forward	AACACCTCAACAAGGGCACTC
	HNF1A Reverse	CCCCACTTGAAACGGTTCCT
	COL1A1 Forward	GAGGGCCAAGACGAAGACATC
	COL1A1 Reverse	CAGATCACGTCATCGCACAAC
	COL3A1 Forward	TTGAAGGAGGATGTTCCCATCT
	COL3A1 Reverse	ACAGACACATATTTGGCATGGTT
	COL1A2 Forward	GGCCCTCAAGGTTTCCAAGG
	COL1A2 Reverse	CACCCTGTGGTCCAACAACTC
	COL5A1 Forward	GCCCGGATGTCGCTTACAG
	COL5A1 Reverse	AAATGCAGACGCAGGGTACAG
	MMP14 Forward	CGAGGTGCCCTATGCCTAC
	MMP14 Reverse	CTCGGCAGAGTCAAAGTGG
